# Supplementary material for: The aminoacyl-tRNA synthetases of Drosophila melanogaster
Source: Fly (Austin). 2016 Jan 13;9(2):53–61. doi: 10.1080/19336934.2015.1101196 (PMC4826098; doi:10.1080/19336934.2015.1101196)
Supplement: 1101196_Supplemental_Material.zip [file kfly-09-02-1101196-s001.zip]

Archive with 2 entries (2 files):
- Table S2.docx
- Table S1.doc
